# Supplementary material for: Emerging Lab-on-a-Chip Approaches for Liquid Biopsy in Lung Cancer: Status in CTCs and ctDNA Research and Clinical Validation
Source: Cancers (Basel). 2021 Apr 27;13(9):2101. doi: 10.3390/cancers13092101 (PMC8123575; doi:10.3390/cancers13092101)
Supplement: Supplementary file 1 [file cancers-13-02101-s001.zip]

Archive with 1 entries (1 files):
- cancers-1159519-supplementary.pdf
